# Supplementary material for: CiFi: Accurate long-read chromatin conformation capture with low-input requirements
Source: bioRxiv. 2025 Feb 5:2025.01.31.635566. Preprint. [Version 1] doi: 10.1101/2025.01.31.635566 (PMC11838532; doi:10.1101/2025.01.31.635566)
Supplement: Supplement 2 [file media-2.xlsx]

## Sheet: S0
Table	Headers
S1	PacBio sequencing statistics
S2	Comparison of Pore-C and Multi-Contact 3C protocols
S3	CiFi mapping segments summary statistics
S4	Correlation of CiFi chromatin contacts across cell titration
S5	Mediterranean fruit fly assembly statistics
S6	CiFi protocol modifications for reduced LCLs input

## Sheet: S1
Table S1. PacBio sequencing statistics
Sample	Human LCL GM12878	Human LCL HG002	Human LCL GM12878	Human LCL GM12878	Human LCL GM12878	Human LCL GM12878	Human LCL GM12878	Human LCL GM12878	Human LCL GM12878	Human LCL GM12878	Human LCL GM12878	Human LCL GM12878	A. coluzzii mosquito	C. capitata medfly	C. capitata medfly	C. capitata medfly	C. capitata medfly
Library Protocol	PoreC	MC3C	CiFi	CiFi	CiFi	CiFi	CiFi	CiFi	CiFi	CiFi	CiFi	CiFi	CiFi	CiFi	HiFi WGS	CiFi	HiFi WGS
Multiplexed samples in run	1	6	1	1	1	8	8	8	8	8	8	8	5	8	2	2
Restriction Enzyme	DpnII	DpnII	DpnII	DpnII	HindIII	DpnII							DpnII	HindIII	N/A	NlaIII	N/A
Instrument	Sequel II	Revio	Sequel II	Revio	Revio	Sequel II							Revio	Revio	Revio	Revio
Movie Length (hrs)	30	30	30	24	24	30							24	24	24	24
Library Type	HiFi v2.0	HiFi Multiplex v3.0	HiFi v2.0	HiFi v2.0	HiFi v3.0	HiFi Multiplex v2.0							HiFi Multiplex v3.0	HiFi Multiplex v3.0	HiFi Multiplex v3.0	HiFi Multiplex v3.0
Size selection method	BluePippin	SMRTbell cleanup beads	BluePippin	BluePippin	AMPure PB Beads	BluePippin							AMPure PB Beads	Blue Pippin	AMPure PB Beads	Blue Pippin	AMPure PB Beads
Size selection (bp)	14543	2050	9352	10570	9377	7790	8170	9154	7566	8187	7907	8888	4514	12209	17837	9924	17141
Polymerase read Stats
Number pol bases	146766809196	606395334121	697924632930	1265562806545	1326276931590	636174571437							1298742014631	1351662600131	818862904691	848216079766
Number pol reads	4388684	11629490	6630105	18685934	19564550	5483649							16570723	16927670	9671354	8682963
Mean pol read length (bp)	33442	52143	105266	67728	67790	116013							78380	130323	156693	174371
HiFi read Stats
Number bases	3461067490	719596617	3271606	79348498116	72045796835	3343984487	2988532695	3785802738	2740439566	4257301833	2365820951	4740402232	15065853792	16354066560	37497454189	7329284123	46027550335
Number reads	429417	371078		9208565	10454457	460527	402100	449513	395481	562521	332782	583609	2365869	1314791	2590583	705895	3393470
HiFi to Pol read yield*	0.0978464	0.1915	0.493447	0.492807	0.5344	0.581097							0.714	0.5241	0.267861	0.1737
Mean read length (bp)	8059.9	1939.2	9354.1	8616.8	6891.4	7261.2	7432.3	8422	6929.4	7568.3	7109.2	8122.6	6367.6	12438	14474	10382	13563
St dev read length (bp)	2779.1	973.2	2725.1	2450.6	3019.3	5196.5	6033	6629.4	5920.6	5583	5362.7	5938.2	1665.66	2758.21	7687.93	2207.94	6195.46
Median read length (bp)	7241	1804	8839	8102	6252	6516	6724	7661	6284	6992	6443	7337	6046	12359	15105	9723	14184
Min read length (bp)	95	107	104	83	147	51	51	56	66	64	51	51	141	617	56	187	82
Max read length (bp)	42743	12904	38401	36457	35326	309959	357508	403372	353994	352198	324802	306823	31299	36536	61896	32949	61838
Mode read length (bp)	5486	1703	7784	6736	4278	6011	6087	7236	5938	6342	5676	6134	5780	9595	4219	9001	14144
p90 (bp)	11760	3189	12993	11887	11083	9741	9626	11249	8850	9395	8817	10803	8484	16032	24526	13893	21482
p95 (bp)	13614	3725	14546	13338	12661	11196	10876	12740	9965	10402	9929	12310	9540	17303	27389	14891	23740
N50 read length (bp)	8095	2267	9602	8767	7770	7115	7284	8447	6790	7414	6806	8036	6375	12990	18490	10080	16420
Median read quality	33	33	38	38	39	34	37	32	34	34	34	33	43	36	35	40	37
PCR duplicate percentage	N/A	N/A	0.018	0.059	0.034	0.042	0.013	0.009	0.007	0.01	0.004	0.004	0.034	0.035	N/A	0.014	N/A
* For all samples in multiplexed run

## Sheet: S2
Table S2. Comparison of Pore-C and Multi-Contact 3C protocols
Step	Pore-C Protocol	MC-3C Protocol
Reference	https://www.nature.com/articles/s41587-022-01289-z	https://www.nature.com/articles/s41594-020-0506-5
Cell Washing	10 million cells, washed three times in chilled 1X PBS, pelleted at 500xg for 5 min at 4°C.	5 million cells, washed with Hank’s balanced salt solution, pelleted.
Cross-linking	1% formaldehyde, 10 min at room temperature, quenched with glycine to 125 mM.	1% formaldehyde, 10 min at room temperature, quenched with glycine to 125 mM.
Post-Crosslinking	Incubated 5 min at room temperature, then 10 min on ice; pelleted at 500xg for 5 min at 4°C.	Incubated for 5 min at room temperature, followed by 15 min on ice.
Cell Lysis	Protease inhibitor in permeabilization buffer (10 mM Tris-HCl, 10 mM NaCl, 0.2% IGEPAL), 15 min on ice.	Dounce homogenizer in lysis buffer (10 mM Tris-HCl, 10 mM NaCl, 0.2% IGEPAL) for 15 min on ice.
SDS Denaturation	1% SDS, incubated at 65°C for 10 min, quenched with 1% Triton X-100, 10 min on ice.	0.1% SDS, incubated at 65°C for 10 min, quenched with Triton X-100 to 1%.
Digestion	DpnII (1 U/μL), incubated at 37°C for 18 hours with gentle rotation (<1000 rpm).	DpnII (400 U), incubated overnight at 37°C.
Enzyme Inactivation	Heat inactivation at 65°C for 20 min with rotation.	Heat inactivation at 65°C for 20 min.
Proximity Ligation	T4 ligase (100 μL buffer, 50 μL enzyme), incubated at 16°C for 6 hours with gentle rotation.	T4 ligase, incubated at 16°C for 4 hours.
Crosslink Reversal	Proteinase K (20 mg/mL) and SDS, incubated at 56°C for 18 hours with gentle rotation.	Proteinase K, incubated at 65°C for 2 hours, followed by overnight incubation at 65°C.
DNA Purification	Phenol-chloroform extraction, ethanol precipitation, SPRI bead size selection (>1.5 Kbp).	Phenol-chloroform extraction, ethanol precipitation, RNase treatment, size selection with BluePippin.
Sequencing Platform	Oxford Nanopore (MinION, GridION, PromethION).	PacBio RS II

## Sheet: S3
Table S3. CiFi mapping segments summary statistics
Sample	Human LCL GM12878	Human LCL GM12878	Human LCL GM12878	Human LCL GM12878	A. coluzzii mosquito	C. capitata medfly	C. capitata medfly
Library Protocol	CiFi	CiFi	CiFi	CiFi	CiFi	CiFi	CiFi
Restriction Enzyme	DpnII	DpnII	DpnII	HindIII	DpnII	HindIII	NlaIII
Sequencing	Sequel II	Revio	Both	Revio	Revio	Revio	Revio
Library Type	HiFi v2.0	HiFi v2.0	HiFi v2.0	HiFi v3.0	HiFi v3.0	HiFi v3.0	HiFi v3.0
Segment length
Total number	61940187	160880525	222820712	29042522	21140831	5766217	1995485
Mean segment length (bp)	487	486	486	2479	682	2819	665
St dev segment length (bp)	443	439	440	2133.2	689	2461	705
Median segment length (bp)	351	350	350	1893	509	2080	478
Min segment length (bp)	40	40	40	40	40	200	200
Max segment length (bp)	26729	26261	26729	33583	23981	26683	22056
p90 (bp)	1035	1033	1033	5365	1375	6132	1202
p95 (bp)	1339	1337	1338	6681	1758	7882	1621
Number of segments per read
Mean number of segments per read	18.9	17.5	17.9	2.778	8.96	4.388	13.949
St dev number of segments per read	6.97	6.43	6.61	1.61282	4.81	2.06	5.04
Median number of segments per read	18	17	17	2	8	4	14
Min number of segments per read	1	1	1	1	1	1	1
Max number of segments per read	102	96	102	52	99	40	42
p90 number of segments per read	28	26	27	5	15	7	20
p95 number of segments per read	32	29	30	6	18	8	22

## Sheet: S4
Table S4. Correlation of CiFi chromatin contacts across cell titration
Cell amount	Pairwise matrix resolution
62K	96.889
125K	97.937
250K	99.284
500K	98.616
1M	99.387
5M	99.324
Correlations at 2.5 Mbp resolution represented as R^2 values versus 10M cell preparation

## Sheet: S5
Table S5. Mediterranean fruit fly assembly statistics
	HindIII hap1	HindIII hap2	NlaIII hap1	NlaIII hap2
Total length (Mb)	608.172	452.658	580.245	470.77
Contigs	443	453	453	320
Scaffolds	164	86	159	74
Contig N50 (Mb)	4.637	2.291	6.188	4.615
Contig L50	35	45	30	30
Scaffold N50 (Mb)	98.717	81.366	83.758	84.829
Scaffold L50	3	3	3	3
Contig N90 (Mb)	0.821958	0.433071	0.994781	0.891308
Contig L90	146	201	119	110
Scaffold N90 (Mb)	72.643	77.855	68.133	81.571
Scaffold L90	6	5	6	5
Longest contig (Mb)	35.237	14.57	16.094	17.772
Longest scaffold (Mb)	112.907	112.402	115.539	113.583
Complete Diptera BUSCOs (out of n = 3285)	0.993	0.967	0.994	0.981
Complete single-copy	0.97	0.958	0.983	0.977
Complete duplicated	0.023	0.009	0.011	0.004
Fragmented	0.002	0.003	0.003	0.002
Missing	0.005	0.03	0.003	0.017
Raw Quality Value	57.039	57.569	53.364	59.038
Adjusted Quality Value	58.098	55.777	41.374	58.32

## Sheet: S6
Table S6. CiFi protocol modifications for reduced LCLs input
Step	10M LCLs (original)	5M LCLs (50% scale)	1M-500K LCLs (20% scale)	250K-62K LCLs (10% scale)	Half a male C. capitata
Cross-linking
Wash cells in chilled 1X PBS	50 mL tube	50 mL tube	12 mL tube	12 mL tube	1.5 mL tube + 1 mL PBS
Centrifuge at 500xg	5 min	5 min	5 min	5 min
Resuspend cells in PBS	10 mL	5 mL	2 mL	1 mL
Add 1% formaldehyde	286 µL	143 µL	57.2 µL	28.6 µL	142.9 µL of 16% formaldehyde for final concentration of 2%
Incubate at room temp	10 min	10 min	10 min	10 min	10 min
Quenching
Add 2.5 M glycine	527 µL	263.5 µL	105.4 µL	52.7 µL	130.4 µL
Incubate at room temp	5 min	5 min	5 min	5 min	10 min
Incubate on ice	10 min	10 min	10 min	10 min
Centrifuge 500xg at 4°C	5 min	5 min	5 min	5 min	1500xg for 5 min
Snap-freeze pellet in liquid nitrogen	Store at -80°C	Store at -80°C	Store at -80°C	Store at -80°C	Store at -80°C
Restriction Enzyme Digest
Cell Lysis (Protease inhibitor & buffer)	550 µL (500 µL + 50 µL)	275 µL	110 µL	55 µL	550 µL (50 µL + 500 µL)
Incubate on ice	15 min	15 min	15 min	15 min	15 min
Centrifuge at 500xg at 4°C	10 min	10 min	10 min	10 min	1500xg for 5 min
Add 1.5X digestion buffer	200 µL	100 µL	40 µL	20 µL	200 µL
Resuspend in chilled digestion buffer	300 µL	150 µL	60 µL	30 µL	300 µL
Chromatin Denaturation
Add 1% SDS	33.5 µL	16.75 µL	6.7 µL	3.3 µL	33.5 µL
Incubate at 65°C	10 min	10 min	10 min	5 min	10 min
Quench with Triton X-100	37.5 µL	18.75 µL	7.5 µL	3.75 µL	37.5 µL
Incubate on ice	10 min	10 min	10 min	10 min	10 min
Digestion
Add DpnII & water	45 µL & 34 µL	22.5 µL & 17 µL	9 µL & 6.8 µL	4.5 µL & 3.4 µL	NlaIII 45 µL & 34 µL; HindIII 22.5 µL & 56.5 µL
Total volume	450 µL	225 µL	90 µL	45 µL	450 µL
Incubate at 37°C with rotation	18 hrs	18 hrs	6 hrs	2 hrs	16 hrs
Proximity Ligation & Reverse Crosslinking
DpnII inactivation	65°C, 20 min	65°C, 20 min	65°C, 20 min	65°C, 20 min	65°C, 20 min
Add ligase buffer, BSA, T4 Ligase, & water	100 µL, 10 µL, 50 µL, 395 µL	50 µL, 5 µL, 25 µL, 197.5 µL	20 µL, 2 µL, 10 µL, 79 µL	10 µL, 1 µL, 5 µL, 40 µL	100 µL, 10 µL, 50 µL, 390 µL
Total ligation volume	1000 µL	500 µL	200 µL	100 µL	1000 µL
Incubate at 16°C	6 hrs	6 hrs	4 hrs	4 hrs	6 hrs
Protein Degradation & DNA Purification
Add Proteinase K, SDS, Tween-20, & water	100 µL, 100 µL, 500 µL, 300 µL	50 µL, 50 µL, 250 µL, 150 µL	20 µL, 20 µL, 100 µL, 60 µL	10 µL, 10 µL, 50 µL, 30 µL	100 µL, 100 µL, 0 µL, 728 µL, 72 µL 5M NaCl
Total volume	2000 µL	1000 µL	400 µL	200 µL	1000 µL
Incubate at 56°C with rotation	18 hrs	18 hrs	6 hrs	6 hrs	65C for 18 hrs at 900 rpm
Purify DNA	Standard phenol-chloroform extraction and ethanol precipitation	Standard procedure	Standard procedure	Standard procedure	1.8x Ampure bead clean up
Size Selection
Prior to gDNA amplification	PB Ampure 0.45x	PB Ampure 0.45x	PB Ampure 0.45x	PB Ampure 0.45x	PB Ampure 5 kb cutoff (3.1x, 35% PB Ampure)
After library preparation	Blue pippin 5 kb high pass	Blue pippin 5 kb high pass	Blue pippin 5 kb high pass	Blue pippin 5 kb high pass	Blue pippin 8 kb high pass
